# Supplementary material for: Incidence and Predictors of Cardiac Implantable Electronic Devices Malfunction with Radiotherapy Treatment
Source: J Clin Med. 2022 Oct 27;11(21):6329. doi: 10.3390/jcm11216329 (PMC9654752; doi:10.3390/jcm11216329)
Supplement: Supplementary file 1 [file jcm-11-06329-s001.zip]

Archive with 1 entries (1 files):
- jcm-1901554-supplementary.pdf
